# Supplementary material for: The antibacterial effect of human adipose-derived stem cells on LL-37-resistant bacteria
Source: PLoS One. 2025 Oct 17;20(10):e0333647. doi: 10.1371/journal.pone.0333647 (PMC12533887; doi:10.1371/journal.pone.0333647)
Supplement: S1 Dataset — Raw cycle threshold (Ct) values for LL-37 and GAPDH gene expression measured in ADSCs and E. coli-stimulated ADSCs. Data were used to calculate relative LL-37 gene expression shown in Fig 1. (XLSX) [file pone.0333647.s034.xlsx]

## Sheet: new data
Sample ID	Gene name	Replicate	CT Value	Housekeeping Gene	Replicate	CT value
ADSCs Control 1	LL-37	1	31.62	GAPDH	1	27.32
ADSCs Control 1	LL-37	2	30.15	GAPDH	2	27.06
ADSCs Control 2	LL-37	1	30.86	GAPDH	1	27.31
ADScs Control 2	LL-37	2	31.08	GAPDH	2	27.5
ADSCs Control 3	LL-37	1	31.11	GAPDH	1	27.58
ADSCs Control 3	LL-37	2	31.61	GAPDH	2	27.31
ADSCs Control 4	LL-37	1	32.15	GAPDH	1	27.61
ADSCs Control 4	LL-37	2	31.86	GAPDH	2	27.64
ADSCs E.coli stimulated 1	LL-37	1	32.51	GAPDH	1	27.01
ADSCs E.coli stimulated 1	LL-37	2	32.92	GAPDH	2	27.81
ADSCs E.coli stimulated 2	LL-37	1	32.86	GAPDH	1	26.13
ADScs E.coli stimulated 2	LL-37	2	32.64	GAPDH	2	27.02
ADSCs E.coli stimulated 3	LL-37	1	31.74	GAPDH	1	26.91
ADSCs E.coli stimulated 3	LL-37	2	31.94	GAPDH	2	27.23
ADSCs E.coli stimulated 3	LL-37	3	31.89	GAPDH	3	27.62
ADSCs E.coli stimulated 3	LL-37	4	32.02	GAPDH	4	27.19
ADSCs E.coli stimulated 4	LL-37	1	33.95	GAPDH	1	27.69
ADSCs E.coli stimulated 4	LL-37	2	34.79	GAPDH	2	26.84
