# Supplementary material for: The antibacterial effect of human adipose-derived stem cells on LL-37-resistant bacteria
Source: PLoS One. 2025 Oct 17;20(10):e0333647. doi: 10.1371/journal.pone.0333647 (PMC12533887; doi:10.1371/journal.pone.0333647)
Supplement: S2 Dataset — Concentrations of LL-37 measured by ELISA in culture medium obtained from unstimulated and IFN-g stimulated hADSCs. Medium samples were incubated without bacteria or with P. aeruginosa, P. mirabilis, or MRSA separately. Data represent measurements using hADSCs from four healthy unrelated donors. (XLSX) [file pone.0333647.s036.xlsx]

## Sheet: Sheet1
groups	Cell sample	Replicate	LL-37 Conc.
Unstimulated	Stem cell 1	1	58.7
Unstimulated	Stem cell 2	1	57.6
Unstimulated	Stem cell 3	1	61.2
Unstimulated	Stem cell 4	1	58.84
INF g stimulated	Stem cell 1	1	65.31
INF g stimulated	Stem cell 2	1	58.4
INF g stimulated	Stem cell 3	1	62.9
INF g stimulated	Stem cell 4	1	76		7.46912	3.73456
Unstimulated+ P. aeruginosa	Stem cell 1	1	46.93
Unstimulated+ P. aeruginosa	Stem cell 1	2	45.75
Unstimulated+ P. aeruginosa	Stem cell 2	1	45.16
Unstimulated+ P. aeruginosa	Stem cell 2	2	48.69
Unstimulated+ P. aeruginosa	Stem cell 3	1	51.64
Unstimulated+ P. aeruginosa	Stem cell 3	2	45.75
Unstimulated+ P. aeruginosa	Stem cell 4	1	52.07
Unstimulated+ P. aeruginosa	Stem cell 4	2	49.84
INF g stimulated+ P. aeruginosa	Stem cell 1	1	47.52
INF g stimulated+ P. aeruginosa	Stem cell 1	2	48.11
INF g stimulated+ P. aeruginosa	Stem cell 2	1	46.93
INF g stimulated+ P. aeruginosa	Stem cell 2	2	50.46
INF g stimulated+ P. aeruginosa	Stem cell 3	1	46.93
INF g stimulated+ P. aeruginosa	Stem cell 3	2	45.75
INF g stimulated+ P. aeruginosa	Stem cell 4	1	51.23
INF g stimulated+ P. aeruginosa	Stem cell 4	2	49.84
Unstimulated+ P. mirabilis	Stem cell 1	1	46.93
Unstimulated+ P. mirabilis	Stem cell 1	2	53.99
Unstimulated+ P. mirabilis	Stem cell 2	1	45.16
Unstimulated+ P. mirabilis	Stem cell 2	2	44.58
Unstimulated+ P. mirabilis	Stem cell 3	1	49.87
Unstimulated+ P. mirabilis	Stem cell 3	2	57.52
Unstimulated+ P. mirabilis	Stem cell 4	1	52.16
Unstimulated+ P. mirabilis	Stem cell 4	2	40.77
INF g stimulated+ P. mirabilis	Stem cell 1	1	43.99
INF g stimulated+ P. mirabilis	Stem cell 1	2	53.99
INF g stimulated+ P. mirabilis	Stem cell 2	1	50.46
INF g stimulated+ P. mirabilis	Stem cell 2	2	46.93
INF g stimulated+ P. mirabilis	Stem cell 3	1	41.64
INF g stimulated+ P. mirabilis	Stem cell 3	2	58.69
INF g stimulated+ P. mirabilis	Stem cell 4	1	41.7
INF g stimulated+ P. mirabilis	Stem cell 4	2	45.19
Unstimulate+ MRSA	Stem cell 1	1	43.99
Unstimulate+ MRSA	Stem cell 1	2	45.75
Unstimulate+ MRSA	Stem cell 2	1	45.75
Unstimulate+ MRSA	Stem cell 2	2	46.34
Unstimulate+ MRSA	Stem cell 3	1	52.81
Unstimulate+ MRSA	Stem cell 3	2	42.81
Unstimulate+ MRSA	Stem cell 4	1	48.44
Unstimulate+ MRSA	Stem cell 4	2	36.02
INF g stimulated+ MRSA	Stem cell 1	1	51.05
INF g stimulated+ MRSA	Stem cell 1	2	51.05
INF g stimulated+ MRSA	Stem cell 2	1	48.11
INF g stimulated+ MRSA	Stem cell 2	2	46.34
INF g stimulated+ MRSA	Stem cell 3	1	45.16
INF g stimulated+ MRSA	Stem cell 3	2	46.93
INF g stimulated+ MRSA	Stem cell 4	1	52.22
INF g stimulated+ MRSA	Stem cell 4	2	44.26
INF g stimulated+ MRSA	Stem cell 4	3	38.21
