# Supplementary material for: The antibacterial effect of human adipose-derived stem cells on LL-37-resistant bacteria
Source: PLoS One. 2025 Oct 17;20(10):e0333647. doi: 10.1371/journal.pone.0333647 (PMC12533887; doi:10.1371/journal.pone.0333647)
Supplement: S3 Dataset — Individual CFU counts of P. aeruginosa after incubation with hADSC medium stimulated by E. coli, Data represent measurements using hADSCs from four healthy unrelated donors and were used to generate Fig 3a. (XLSX) [file pone.0333647.s038.xlsx]

## Sheet: Sheet1
group	Cell Sample	replicate	Value
Medium	Stem cell 1	1	5000000
Medium	Stem cell 1	2	5800000
Medium	Stem cell 2	1	5000000
Medium	stem cell 2	2	4400000
Medium	Stem cell 3	1	8800000
Medium	Stem cell 4	1	5000000
ECM	Stem cell 1	1	1100000
ECM	Stem cell 1	2	840000
ECM	Stem cell 2	1	450000
ECM	stem cell 2	2	610000
ECM	Stem cell 3	1	430000
ECM	Stem cell 4	1	460000
