# Supplementary material for: The antibacterial effect of human adipose-derived stem cells on LL-37-resistant bacteria
Source: PLoS One. 2025 Oct 17;20(10):e0333647. doi: 10.1371/journal.pone.0333647 (PMC12533887; doi:10.1371/journal.pone.0333647)
Supplement: S4 Dataset — Individual CFU counts of P. mirabilis after incubation with hADSC medium stimulated by E. coli, Data represent measurements using hADSCs from four healthy unrelated donors and were used to generate Fig 3b. (XLSX) [file pone.0333647.s040.xlsx]

## Sheet: Sheet1
group	Cell Sample	replicate	Value
Medium	Stem cell 1	1	5000000
Medium	Stem cell 1	2	5800000
Medium	Stem cell 2	1	5000000
Medium	stem cell 2	2	4400000
Medium	Stem cell 3	1	8800000
Medium	Stem cell 4	1	5000000
ECM	Stem cell 1	1	2500000
ECM	Stem cell 2	1	2200000
ECM	Stem cell 3	1	1500000
ECM	Stem cell 4	1	2100000
