# Supplementary material for: The antibacterial effect of human adipose-derived stem cells on LL-37-resistant bacteria
Source: PLoS One. 2025 Oct 17;20(10):e0333647. doi: 10.1371/journal.pone.0333647 (PMC12533887; doi:10.1371/journal.pone.0333647)
Supplement: S5 Dataset — Individual CFU counts of MRSA after incubation with hADSC medium stimulated by E. coli, Data represent measurements using hADSCs from four healthy unrelated donors and were used to generate Fig 3c. (XLSX) [file pone.0333647.s042.xlsx]

## Sheet: Sheet1
1			group	Cell Sample	Value
1		Medium	Medium	Stem cell 1	100000
1		S	Medium	Stem cell 2	200000
2		ICM	Medium	Stem cell 3	200000
		Gentamicin	Medium	stem cell 4	400000
			ECM	Stem cell 1	12000
			ECM	Stem cell 2	200000
			ECM	Stem cell 3	10000
			ECM	stem cell 4	20000
