# Supplementary material for: The antibacterial effect of human adipose-derived stem cells on LL-37-resistant bacteria
Source: PLoS One. 2025 Oct 17;20(10):e0333647. doi: 10.1371/journal.pone.0333647 (PMC12533887; doi:10.1371/journal.pone.0333647)
Supplement: S6 Dataset — Individual CFU counts of P. aeruginosa after incubation with medium derived from unstimulated and IFN-g stimulated hADSCs. Data represent measurements using hADSCs from four healthy unrelated donors and support Fig 4a. (XLSX) [file pone.0333647.s044.xlsx]

## Sheet: Sheet1
Groups	Cell samples	Replicates	Value
Medium		1	5000000
Medium		2	5000000
Medium		3	8800000
Medium		4	5000000
Medium		5	4400000
Medium		6	5800000
S	Stem cell 1	1	3000000
s	Stem cell 1	2	2800000
s	Stem cell 2	1	3000000
s	stem cell 2	2	3600000
s	stem cell 3	1	3600000
s	stem cell3	2	170000
s	Stem cell 4	1	600000
ICM	Stem cell 1	1	2000000
ICM	Stem cell 1	2	1900000
ICM	Stem cell 1	3	4400000
ICM	stem cell 2	1	1100000
ICM	stem cell 2	2	3900000
ICM	stem cell 2	3	2300000
ICM	Stem cell 3	1	4000000
ICM	stem cell 3	2	2900000
ICM	stem cell 3	3	120000
ICM	stem cell 4	1	30000
ICM	stem cell 4	2	30000
Gentamicin		1	200000
Gentamicin		2	400000
