# Supplementary material for: The antibacterial effect of human adipose-derived stem cells on LL-37-resistant bacteria
Source: PLoS One. 2025 Oct 17;20(10):e0333647. doi: 10.1371/journal.pone.0333647 (PMC12533887; doi:10.1371/journal.pone.0333647)
Supplement: S7 — Raw data for Fig 4b. Individual CFU counts of P. mirabilis after incubation with medium derived from unstimulated and IFN-g stimulated hADSCs. Data represent measurements using hADSCs from four healthy unrelated donors and support Fig 4a. (XLSX) [file pone.0333647.s046.xlsx]

## Sheet: Sheet1
Groups	Cell samples	Replicates	Value
Medium		1	5000000
Medium		2	5000000
Medium		3	5000000
Medium		4	5800000
Medium		5	4400000
Medium		6	8800000
S	Stem cell 1	1	3000000
S	Stem cell 1	2	2700000
S	Stem cell 2	1	2800000
S	stem cell 2	2	3000000
S	stem cell 3	1	3600000
S	stem cell3	2	3600000
S	Stem cell 4	1	600000
S	Stem cell 4	2	170000
ICM	Stem cell 1	1	2000000
ICM	Stem cell 1	2	1900000
ICM	stem cell 2	1	1100000
ICM	stem cell 2	2	3900000
ICM	stem cell 3	1	2300000
ICM	Stem cell 3	2	4000000
ICM	stem cell 4	1	2900000
ICM	stem cell 4	2	120000
Gentamicin		1	200000
Gentamicin		2	580000
