# Supplementary material for: The antibacterial effect of human adipose-derived stem cells on LL-37-resistant bacteria
Source: PLoS One. 2025 Oct 17;20(10):e0333647. doi: 10.1371/journal.pone.0333647 (PMC12533887; doi:10.1371/journal.pone.0333647)
Supplement: S8 Dataset — Individual CFU counts of MRSA after incubation with medium derived from unstimulated and IFN-g stimulated hADSCs. Data represent measurements using hADSCs from four healthy unrelated donors and support Fig 4a. (XLSX) [file pone.0333647.s048.xlsx]

## Sheet: Sheet1
group	Cell sample	Replicate	Value
Medium		1	100000
Medium		2	200000
Medium		3	200000
Medium		4	400000
S	Stem cell 1	1	10000
S	Stem cell 1	2	40000
S	Stem cell 2	1	30000
S	Stem cell 2	2	20000
S	Stem cell 3	1	20000
S	Stem cell 3	2	70000
S	Stem cell 4	1	10000
S	Stem cell 4	2	40000
ICM	Stem cell 1	1	1000
ICM	Stem cell 1	2	1000
ICM	Stem cell 2	1	20000
ICM	Stem cell 2	2	20000
ICM	Stem cell 3	1	30000
ICM	Stem cell 3	2	26000
ICM	Stem cell 4	1	68000
ICM	Stem cell 4	2	70000
ICM	stem cell 4	3	20000
Gentamicin		1	130000
Gentamicin		1	39000
